# Supplementary material for: Fibronectin type III domain-containing protein 5/irisin in extracellular vesicles is reduced in older individuals
Source: Brain Commun. 2026 Apr 3;8(2):fcag085. doi: 10.1093/braincomms/fcag085 (PMC13049368; doi:10.1093/braincomms/fcag085)
Supplement: fcag085_Supplementary_Data [file fcag085_supplementary_data.xlsx]

## Sheet: Supplementary Data 1
Supplementary Data 1: Spearman correlation of MoCA scores and serum AD-related biomarkers in the older cohort.
MoCA vs.	Spearman r	Adjusted P-value*
Aβ40	0.4643	0.4073
Aβ42	0.3691	0.649
t-tau	-0.0506	0.9795
p-tau181	-0.04156	0.9795
GFAP	-0.2323	0.8393
NfL	-0.3255	0.675
Aβ42/Aβ40	-0.09524	0.9795
P-values adjusted for multiple comparisons using the Holm-Šídák method (alpha = 0.05)

## Sheet: Supplementary Data 2
	Demographics							Myokine measures						AD-related biomarkers (pg/mL)
ELDERLY	Sex	Age (years)	Education (years)	MoCA	BMI	Weight (kg)		EV FNDC5/Irisin (ng/mL)	particles/mL	Serum BDNF	Serum Cathepsin B (ng/mL)	EV Cathepsin B (ng/mL)		Ab40	Ab42	Ab42/Ab40	GFAP	NfL	t-tau	p-tau181
E1	M	70	25	25	26.5	78.011		3.02741	30800000000	9.912	109.403	1.25792					158.343	13.3697		0.528032
E2	M	72	17	25	27.8	88.54		4.33824	60000000000	10.54	86.6019			278.338	10.5823	0.0380195	142.062	10.8111	0.539363	0.69504
E3	M	77	17	27	29.3	89.738		3.22755	46700000000	11.98	70.1926	1.34918		290.781	12.3758	0.0425607	239.234	20.925	1.35553
E4	M	66	14	23	26.2	90.606		4.31089	123000000000	4.919		1.32338
E5	M	67	21	28	26.7	84.637		5.20892	29700000000	6.95	127.742	1.89745		312.148	12.5365	0.040162	66.501	11.6549	0.548768	0.736692
E6	M	76	12	19	31.6	82.006		4.509	66700000000	6.536	65.8234			210.966	7.35353	0.0348564	113.217	16.3299	0.750134	0.677602
E7	M	71	13	28	25.1	74.548		5.75121	83000000000	7.862	171.653	2.76974		287.373	10.9391	0.0380657	66.9029	12.096	1.08837	2.35246
E8	M	79	20	22	24.9	74.094		5.32702	97700000000	12.67	140.789	1.85648		281.634	10.5344	0.0374046	106.331	26.8947	0.425819	1.31547
E9	M	65	20	27	27.1	90.158		6.24049	233000000000	5.341	56.2096	1.50316		243.158	9.369	0.0385306	75.4705	14.0529	0.933676	1.11471
E10	F	65	20	26	23.9	59.65		6.09959	28500000000	16.7	81.1273	1.34229		178.104	9.61415	0.0539805	314.288	9.90623	0.41672	0.407213
E11	F	65	14	26	24.9	63.713		2.00116	20500000000	16.26	48.0115	1.30317		207.043	9.35413	0.0451798	147.106	12.7861	0.567073	0.46462
E12	F	79	23	24	25.8	75.308		7.97824	96000000000	5.82	164.233	2.12727		667.743	12.0637	0.0180664	262.856	17.9756	2.1573	1.9215
E13	F	67	17	25	20.4	59.879		4.87982	14600000000		196.988	1.66943		87.2209	5.20494	0.0596754	442.689	19.3468	0.939353
E14	F	72	15	27	27.7	71.037		5.39335	165000000000	11.86	76.2412	1.44571		341.891	9.59135	0.0280538	254.443	13.3928	0.378039	1.19851
E15	F	69	16	28	28.9	79.549			49800000000	9.459
E16	F	67	18	25	27.3	75.303		8.87765	92000000000	5.331	81.1513	1.73354		143.792	7.654	0.0532298	205.684	14.614	0.657561	0.834884
E17	F	73	20	29	24.6	66.244		3.15198	397000000000	4.561	89.6721	1.2231		416.385	12.5977	0.0302549	105.295	15.0638	0.489115	0.121707
E18	F	71	15	28	22.7	57.772		3.69695	40300000000	5.69	79.2997	1.23084		319.593	6.08046	0.0190256	292.181	14.4885	0.791899	1.08931
E19	F	72	16	26	24.9	61.532		6.24639	42000000000	3.964	90.0235	1.62189		242.754	7.56507	0.0311635	213.04	25.1764	1.3497	2.14469
YOUNG	Sex	Age (years)	Education (years)	MoCA	BMI	Weight (kg)		EV FNDC5/Irisin (ng/mL)	particles/mL	Serum BDNF (ng/mL)	Serum Cathepsin B (ng/mL)	EV Cathepsin B (ng/mL)		Ab40	Ab42	Ab42/Ab40	GFAP	NfL	total tau	p-tau181
Y1	M	25	N/A	N/A	N/A	N/A		4.34041	343000000000	25.3684	45.8708	0		N/A	N/A	N/A	38.6878	5.42708	0.530998	0.487955
Y2	M	21	N/A	N/A	N/A	N/A		7.98782	355000000000	23.0179	50.5104	0		N/A	N/A	N/A	41.3268	2.58313		0.796983
Y3	M	19	N/A	N/A	N/A	N/A		6.27411	191000000000	11.2108	45.5413	1.31386		N/A	N/A	N/A	54.7914	2.44455		1.56744
Y4	M	28	N/A	N/A	N/A	N/A		5.02417	133000000000	9.38219	45.2624	0		N/A	N/A	N/A	45.6594	5.42059		1.33956
Y5	M	20	N/A	N/A	N/A	N/A		4.26029	358000000000	12.4979	33.4106	1.41387		N/A	N/A	N/A	26.9221	3.31587	0.400607	0.417711
Y6	M	25	N/A	N/A	N/A	N/A		10.9682	54700000000	28.0794		1.66164		N/A	N/A	N/A
Y7	M	26	N/A	N/A	N/A	N/A		2.56316	209000000000	16.7195	57.8769	1.1797		N/A	N/A	N/A
Y8	M	27	N/A	N/A	N/A	N/A		3.93123	53700000000	14.3842	40.4459	1.33065		N/A	N/A	N/A
Y9	M	26	N/A	N/A	N/A	N/A		3.55459	215000000000	9.86906	43.5709	0		N/A	N/A	N/A	27.1308		0.542185	1.19179
Y10	M	20	N/A	N/A	N/A	N/A		2.61209	136000000000	10.3257	39.2331	1.57153		N/A	N/A	N/A
Y11	M	18	N/A	N/A	N/A	N/A		24.3248	60000000000	11.4376	99.4888	0		N/A	N/A	N/A	44.1126	3.00252
Y12	M	22	N/A	N/A	N/A	N/A		26.3996	280000000000	25.4314	30.4751	0		N/A	N/A	N/A	31.5551	1.5403	0.301427
Y13	M	21	N/A	N/A	N/A	N/A		23.9623	125000000000	39.2786	49.767	1.376		N/A	N/A	N/A	57.125	3.07963		0
Y14	M	19	N/A	N/A	N/A	N/A		16.4909	379000000000	9.73288	54.0073	0		N/A	N/A	N/A	20.1113	2.46603		0.842012
Y15	F	25	N/A	N/A	N/A	N/A		11.2211	189000000000	38.6	50.2956	0		N/A	N/A	N/A			0.157879	2.13939
Y16	F	25	N/A	N/A	N/A	N/A		9.81034	220000000000	22.4	77.9909	1.11735		N/A	N/A	N/A			0.192274	1.90549
Y17	F	21	N/A	N/A	N/A	N/A		10.8741	227000000000	33.2	46.6739	0		N/A	N/A	N/A	85.0064	7.07239	0.365674
Y18	F	19	N/A	N/A	N/A	N/A		10.0672	260000000000	33.2	40.377	0		N/A	N/A	N/A	43.2582	3.13062	0.243772	4.83258
Y19	F	19	N/A	N/A	N/A	N/A		6.74432	121000000000	34.8	45.3752	0		N/A	N/A	N/A	40.3744	4.88005	0.441938	1.78254
Y20	F	22	N/A	N/A	N/A	N/A		7.56258	267000000000	28	28.2754	0		N/A	N/A	N/A	49.0821	5.34518	0.830209
Y21	F	21	N/A	N/A	N/A	N/A			62000000000	76.8	55.066	0		N/A	N/A	N/A	66.6489	4.92579	0.496697
Y22	F	21	N/A	N/A	N/A	N/A			108000000000	32.9	49.3253	0		N/A	N/A	N/A	67.5189	3.16133	0.520594	0
Y23	F	20	N/A	N/A	N/A	N/A		8.30775	23800000000	15.5	52.3673	0		N/A	N/A	N/A	49.23	2.01957	0.954857	1.50256
Y24	F	20	N/A	N/A	N/A	N/A		11.5069	198000000000	17.9	36.7652	0		N/A	N/A	N/A	49.5117	3.68094	0.254457	1.13125
Y25	F	19	N/A	N/A	N/A	N/A		8.15586	111000000000	32.5	44.9925	0		N/A	N/A	N/A	55.0042	5.73334	0.679082	0
Y26	F	18	N/A	N/A	N/A	N/A		9.27035	77300000000	41.8	55.7128	0		N/A	N/A	N/A	109.157	5.49742	0.585989	0
Y27	F	19	N/A	N/A	N/A	N/A		9.7914	119000000000	20.8	49.4386	0		N/A	N/A	N/A	46.0464	4.66321	0.376438	0
Y28	F	20	N/A	N/A	N/A	N/A		7.24017	132000000000	14.8	72.7186	0		N/A	N/A	N/A	45.2695	2.5121	1.13661	0.740461
Y29	F	20	N/A	N/A	N/A	N/A		8.10107	17800000000	29.8	54.0516	0		N/A	N/A	N/A	110.634	3.95288	0.729705	0.563302
Y30	F	22	N/A	N/A	N/A	N/A			220000000000	13.5	83.1389	0		N/A	N/A	N/A	48.2616	5.56874		0
Y31	F	23	N/A	N/A	N/A	N/A		8.1788	18300000000	25.7	34.1967	0.687203		N/A	N/A	N/A			0.52877	1.29042
